# Supplementary material for: Evolutionary rescue of phosphomannomutase deficiency in yeast models of human disease
Source: eLife. 2022 Oct 10;11:e79346. doi: 10.7554/eLife.79346 (PMC9578706; doi:10.7554/eLife.79346)
Supplement: Figure 2—source data 2. [file elife-79346-fig2-data2.zip]

Archive with 174 entries (170 files):
- Figure2-source data 1/pACT1-sec53-V238M/
- Figure2-source data 1/pACT1-sec53-V238M/2x_V238M_01.png
- Figure2-source data 1/pACT1-sec53-V238M/2x_V238M_02.png
- Figure2-source data 1/pACT1-sec53-V238M/2x_V238M_03.png
- Figure2-source data 1/pACT1-sec53-V238M/2x_V238M_04.png
- Figure2-source data 1/pACT1-sec53-V238M/2x_V238M_05.png
- Figure2-source data 1/pACT1-sec53-V238M/2x_V238M_06.png
- Figure2-source data 1/pACT1-sec53-V238M/2x_V238M_07.png
- Figure2-source data 1/pACT1-sec53-V238M/2x_V238M_08.png
- Figure2-source data 1/pACT1-sec53-V238M/2x_V238M_09.png
- Figure2-source data 1/pACT1-sec53-V238M/2x_V238M_10.png
- Figure2-source data 1/pACT1-sec53-V238M/2x_V238M_11.png
- Figure2-source data 1/pACT1-sec53-V238M/2x_V238M_12.png
- Figure2-source data 1/pACT1-sec53-V238M/2x_V238M_13.png
- Figure2-source data 1/pACT1-sec53-V238M/2x_V238M_14.png
- Figure2-source data 1/pACT1-sec53-V238M/2x_V238M_15.png
- Figure2-source data 1/pACT1-sec53-V238M/2x_V238M_16.png
- Figure2-source data 1/pACT1-sec53-V238M/2x_V238M_17.png
- Figure2-source data 1/pACT1-sec53-V238M/2x_V238M_18.png
- Figure2-source data 1/pACT1-sec53-V238M/2x_V238M_19.png
- Figure2-source data 1/pACT1-sec53-V238M/2x_V238M_20.png
- Figure2-source data 1/pACT1-sec53-V238M/2x_V238M_21.png
- Figure2-source data 1/pACT1-sec53-V238M/2x_V238M_22.png
- Figure2-source data 1/pACT1-sec53-V238M/2x_V238M_23.png
- Figure2-source data 1/pACT1-sec53-V238M/2x_V238M_24.png
- Figure2-source data 1/pACT1-sec53-V238M/2x_V238M_25.png
- Figure2-source data 1/pACT1-sec53-V238M/2x_V238M_26.png
- Figure2-source data 1/pACT1-sec53-V238M/2x_V238M_27.png
- Figure2-source data 1/pACT1-sec53-V238M/2x_V238M_28.png
- Figure2-source data 1/pACT1-sec53-V238M/2x_V238M_29.png
- Figure2-source data 1/pACT1-sec53-V238M/2x_V238M_30.png
- Figure2-source data 1/pACT1-sec53-V238M/2x_V238M_31.png
- Figure2-source data 1/pACT1-sec53-V238M/2x_V238M_32.png
- Figure2-source data 1/pACT1-sec53-V238M/2x_V238M_33.png
- Figure2-source data 1/pACT1-sec53-V238M/2x_V238M_34.png
- Figure2-source data 1/pACT1-sec53-V238M/2x_V238M_35.png
- Figure2-source data 1/pACT1-sec53-V238M/2x_V238M_36.png
- Figure2-source data 1/pACT1-sec53-V238M/2x_V238M_37.png
- Figure2-source data 1/pACT1-sec53-V238M/2x_V238M_38.png
- Figure2-source data 1/pACT1-sec53-V238M/2x_V238M_39.png
- Figure2-source data 1/pACT1-sec53-V238M/2x_V238M_40.png
- Figure2-source data 1/pACT1-sec53-V238M/2x_V238M_41.png
- Figure2-source data 1/pACT1-sec53-V238M/2x_V238M_42.png
- Figure2-source data 1/pACT1-sec53-V238M/2x_V238M_43.png
- Figure2-source data 1/pACT1-sec53-V238M/2x_V238M_44.png
- Figure2-source data 1/pACT1-sec53-V238M/2x_V238M_45.png
- Figure2-source data 1/pACT1-sec53-V238M/2x_V238M_46.png
- Figure2-source data 1/pACT1-sec53-V238M/2x_V238M_47.png
- Figure2-source data 1/pACT1-sec53-V238M/2x_V238M_48.png
- Figure2-source data 1/pACT1-sec53-V238M/2x_V238M_49.png
- Figure2-source data 1/pACT1-sec53-V238M/2x_V238M_50.png
- Figure2-source data 1/pACT1-sec53-V238M/2x_V238M_51.png
- Figure2-source data 1/pACT1-sec53-V238M/2x_V238M_52.png
- Figure2-source data 1/pACT1-sec53-V238M/2x_V238M_53.png
- Figure2-source data 1/pACT1-sec53-V238M/2x_V238M_54.png
- Figure2-source data 1/pACT1-sec53-V238M/2x_V238M_55.png
- Figure2-source data 1/pACT1-sec53-V238M/2x_V238M_56.png
- Figure2-source data 1/pACT1-sec53-V238M/2x_V238M_57.png
- Figure2-source data 1/pACT1-sec53-V238M/2x_V238M_58.png
- Figure2-source data 1/pACT1-sec53-V238M/2x_V238M_59.png
- Figure2-source data 1/pACT1-sec53-V238M/2x_V238M_60.png
- Figure2-source data 1/pACT1-sec53-V238M/2x_V238M_61.png
- Figure2-source data 1/pACT1-sec53-V238M/2x_V238M_62.png
- Figure2-source data 1/pACT1-sec53-V238M/2x_V238M_63.png
- Figure2-source data 1/pACT1-sec53-V238M/2x_V238M_64.png
- Figure2-source data 1/pACT1-sec53-V238M/2x_V238M_65.png
- Figure2-source data 1/pACT1-sec53-V238M/2x_V238M_66.png
- Figure2-source data 1/pACT1-sec53-V238M/2x_V238M_67.png
- Figure2-source data 1/pACT1-sec53-V238M/2x_V238M_68.png
- Figure2-source data 1/pACT1-sec53-V238M/2x_V238M_69.png
- Figure2-source data 1/pACT1-sec53-V238M/2x_V238M_70.png
- Figure2-source data 1/pACT1-sec53-V238M/2x_V238M_71.png
- Figure2-source data 1/pACT1-sec53-V238M/2x_V238M_72.png
- Figure2-source data 1/pACT1-sec53-V238M/2x_V238M_73.png
- Figure2-source data 1/pACT1-sec53-V238M/2x_V238M_74.png
- Figure2-source data 1/pACT1-sec53-V238M/2x_V238M_75.png
- Figure2-source data 1/pACT1-sec53-V238M/2x_V238M_76.png
- Figure2-source data 1/pACT1-sec53-V238M/2x_V238M_77.png
- Figure2-source data 1/pACT1-sec53-V238M/2x_V238M_78.png
- Figure2-source data 1/pACT1-sec53-V238M/2x_V238M_79.png
- Figure2-source data 1/pACT1-sec53-V238M/2x_V238M_80.png
- Figure2-source data 1/pACT1-sec53-V238M/2x_V238M_81.png
- Figure2-source data 1/pACT1-sec53-V238M/2x_V238M_82.png
- Figure2-source data 1/pACT1-sec53-V238M/2x_V238M_83.png
- Figure2-source data 1/pACT1-sec53-V238M/2x_V238M_84.png
- Figure2-source data 1/pACT1-sec53-V238M/2x_V238M_85.png
- Figure2-source data 1/pACT1-sec53-V238M/2x_V238M_86.png
- Figure2-source data 1/pACT1-sec53-V238M/2x_V238M_87.png
- Figure2-source data 1/pACT1-sec53-V238M/2x_V238M_88.png
- Figure2-source data 1/pACT1-sec53-V238M/2x_V238M_89.png
- Figure2-source data 1/pACT1-sec53-V238M/2x_V238M_90.png
- Figure2-source data 1/pACT1-sec53-V238M/2x_V238M_91.png
- Figure2-source data 1/pACT1-SEC53-WT/
- Figure2-source data 1/pACT1-SEC53-WT/2x_Wildtype_01.png
- Figure2-source data 1/pACT1-SEC53-WT/2x_Wildtype_02.png
- Figure2-source data 1/pACT1-SEC53-WT/2x_Wildtype_03.png
- Figure2-source data 1/pACT1-SEC53-WT/2x_Wildtype_04.png
- Figure2-source data 1/pACT1-SEC53-WT/2x_Wildtype_05.png
- Figure2-source data 1/pACT1-SEC53-WT/2x_Wildtype_06.png
- Figure2-source data 1/pACT1-SEC53-WT/2x_Wildtype_07.png
- Figure2-source data 1/pACT1-SEC53-WT/2x_Wildtype_08.png
- Figure2-source data 1/pACT1-SEC53-WT/2x_Wildtype_09.png
- Figure2-source data 1/pACT1-SEC53-WT/2x_Wildtype_10.png
- Figure2-source data 1/pACT1-SEC53-WT/2x_Wildtype_11.png
- Figure2-source data 1/pACT-sec53-F126L/
- Figure2-source data 1/pACT-sec53-F126L/2x_F126L_01.png
- Figure2-source data 1/pACT-sec53-F126L/2x_F126L_02.png
- Figure2-source data 1/pACT-sec53-F126L/2x_F126L_03.png
- Figure2-source data 1/pACT-sec53-F126L/2x_F126L_04.png
- Figure2-source data 1/pACT-sec53-F126L/2x_F126L_05.png
- Figure2-source data 1/pACT-sec53-F126L/2x_F126L_06.png
- Figure2-source data 1/pACT-sec53-F126L/2x_F126L_07.png
- Figure2-source data 1/pACT-sec53-F126L/2x_F126L_08.png
- Figure2-source data 1/pACT-sec53-F126L/2x_F126L_09.png
- Figure2-source data 1/pACT-sec53-F126L/2x_F126L_10.png
- Figure2-source data 1/pACT-sec53-F126L/2x_F126L_11.png
- Figure2-source data 1/pACT-sec53-F126L/2x_F126L_12.png
- Figure2-source data 1/pACT-sec53-F126L/2x_F126L_13.png
- Figure2-source data 1/pACT-sec53-F126L/2x_F126L_14.png
- Figure2-source data 1/pACT-sec53-F126L/2x_F126L_15.png
- Figure2-source data 1/pACT-sec53-F126L/2x_F126L_16.png
- Figure2-source data 1/pACT-sec53-F126L/2x_F126L_17.png
- Figure2-source data 1/pACT-sec53-F126L/2x_F126L_18.png
- Figure2-source data 1/pACT-sec53-F126L/2x_F126L_19.png
- Figure2-source data 1/pACT-sec53-F126L/2x_F126L_20.png
- Figure2-source data 1/pACT-sec53-F126L/2x_F126L_21.png
- Figure2-source data 1/pACT-sec53-F126L/2x_F126L_22.png
- Figure2-source data 1/pACT-sec53-F126L/2x_F126L_23.png
- Figure2-source data 1/pACT-sec53-F126L/2x_F126L_24.png
- Figure2-source data 1/pACT-sec53-F126L/2x_F126L_25.png
- Figure2-source data 1/pACT-sec53-F126L/2x_F126L_26.png
- Figure2-source data 1/pACT-sec53-F126L/2x_F126L_27.png
- Figure2-source data 1/pACT-sec53-F126L/2x_F126L_28.png
- Figure2-source data 1/pACT-sec53-F126L/2x_F126L_29.png
- Figure2-source data 1/pACT-sec53-F126L/2x_F126L_30.png
- Figure2-source data 1/pACT-sec53-F126L/2x_F126L_31.png
- Figure2-source data 1/pACT-sec53-F126L/2x_F126L_32.png
- Figure2-source data 1/pACT-sec53-F126L/2x_F126L_33.png
- Figure2-source data 1/pACT-sec53-F126L/2x_F126L_34.png
- Figure2-source data 1/pACT-sec53-F126L/2x_F126L_35.png
- Figure2-source data 1/pACT-sec53-F126L/2x_F126L_36.png
- Figure2-source data 1/pSEC53-SEC53-WT/
- Figure2-source data 1/pSEC53-SEC53-WT/1x_Wildtype_01.png
- Figure2-source data 1/pSEC53-SEC53-WT/1x_Wildtype_02.png
- Figure2-source data 1/pSEC53-SEC53-WT/1x_Wildtype_03.png
- Figure2-source data 1/pSEC53-SEC53-WT/1x_Wildtype_04.png
- Figure2-source data 1/pSEC53-SEC53-WT/1x_Wildtype_05.png
- Figure2-source data 1/pSEC53-SEC53-WT/1x_Wildtype_06.png
- Figure2-source data 1/pSEC53-SEC53-WT/1x_Wildtype_07.png
- Figure2-source data 1/pSEC53-SEC53-WT/1x_Wildtype_08.png
- Figure2-source data 1/pSEC53-SEC53-WT/1x_Wildtype_09.png
- Figure2-source data 1/pSEC53-SEC53-WT/1x_Wildtype_10.png
- Figure2-source data 1/pSEC53-SEC53-WT/1x_Wildtype_11.png
- Figure2-source data 1/pSEC53-SEC53-WT/1x_Wildtype_12.png
- Figure2-source data 1/pSEC53-SEC53-WT/1x_Wildtype_13.png
- Figure2-source data 1/pSEC53-SEC53-WT/1x_Wildtype_14.png
- Figure2-source data 1/pSEC53-SEC53-WT/1x_Wildtype_15.png
- Figure2-source data 1/pSEC53-SEC53-WT/1x_Wildtype_16.png
- Figure2-source data 1/pSEC53-SEC53-WT/1x_Wildtype_17.png
- Figure2-source data 1/pSEC53-SEC53-WT/1x_Wildtype_18.png
- Figure2-source data 1/pSEC53-SEC53-WT/1x_Wildtype_19.png
- Figure2-source data 1/pSEC53-SEC53-WT/1x_Wildtype_20.png
- Figure2-source data 1/pSEC53-SEC53-WT/1x_Wildtype_21.png
- Figure2-source data 1/pSEC53-SEC53-WT/1x_Wildtype_22.png
- Figure2-source data 1/pSEC53-SEC53-WT/1x_Wildtype_23.png
- Figure2-source data 1/pSEC53-SEC53-WT/1x_Wildtype_24.png
- Figure2-source data 1/pSEC53-SEC53-WT/1x_Wildtype_25.png
- Figure2-source data 1/pSEC53-SEC53-WT/1x_Wildtype_26.png
- Figure2-source data 1/pSEC53-SEC53-WT/1x_Wildtype_27.png
- Figure2-source data 1/pSEC53-SEC53-WT/1x_Wildtype_28.png
- Figure2-source data 1/pSEC53-SEC53-WT/1x_Wildtype_29.png
- Figure2-source data 1/pSEC53-SEC53-WT/1x_Wildtype_30.png
- Figure2-source data 1/pSEC53-SEC53-WT/1x_Wildtype_31.png
- Figure2-source data 1/pSEC53-SEC53-WT/1x_Wildtype_32.png
