# Supplementary material for: Evolutionary rescue of phosphomannomutase deficiency in yeast models of human disease
Source: eLife. 2022 Oct 10;11:e79346. doi: 10.7554/eLife.79346 (PMC9578706; doi:10.7554/eLife.79346)
Supplement: Figure 2—source data 3. [file elife-79346-fig2-data3.zip]

Archive with 2 entries (2 files):
- Figure2-source data 3.xlsx
- __MACOSX/._Figure2-source data 3.xlsx
