# Supplementary material for: Evolutionary rescue of phosphomannomutase deficiency in yeast models of human disease
Source: eLife. 2022 Oct 10;11:e79346. doi: 10.7554/eLife.79346 (PMC9578706; doi:10.7554/eLife.79346)
Supplement: Figure 3—source data 1. [file elife-79346-fig3-data1.zip]

Archive with 16 entries (15 files):
- Figure3-source data 1/
- __MACOSX/._Figure3-source data 1
- Figure3-source data 1/ponceau_V238M_invertase.tif
- __MACOSX/Figure3-source data 1/._ponceau_V238M_invertase.tif
- Figure3-source data 1/.DS_Store
- __MACOSX/Figure3-source data 1/._.DS_Store
- Figure3-source data 1/ponceau_V238M_CPY_labeled.tif
- __MACOSX/Figure3-source data 1/._ponceau_V238M_CPY_labeled.tif
- Figure3-source data 1/ponceau_V238M_invertase_labeled.tif
- __MACOSX/Figure3-source data 1/._ponceau_V238M_invertase_labeled.tif
- Figure3-source data 1/uncropped_blot_V238M_CPY.tiff
- __MACOSX/Figure3-source data 1/._uncropped_blot_V238M_CPY.tiff
- Figure3-source data 1/uncropped_blot_V238M_invertase.tiff
- __MACOSX/Figure3-source data 1/._uncropped_blot_V238M_invertase.tiff
- Figure3-source data 1/ponceau_V238M_CPY.tiff
- __MACOSX/Figure3-source data 1/._ponceau_V238M_CPY.tiff
