# Supplementary material for: Evolutionary rescue of phosphomannomutase deficiency in yeast models of human disease
Source: eLife. 2022 Oct 10;11:e79346. doi: 10.7554/eLife.79346 (PMC9578706; doi:10.7554/eLife.79346)
Supplement: Figure 3—figure supplement 4—source data 1. [file elife-79346-fig3-figsupp4-data1.zip]

Archive with 8 entries (7 files):
- Figure3-figure supplement 4-source data 1/
- __MACOSX/._Figure3-figure supplement 4-source data 1
- Figure3-figure supplement 4-source data 1/uncropped_blot_V238M_invertase.tif
- __MACOSX/Figure3-figure supplement 4-source data 1/._uncropped_blot_V238M_invertase.tif
- Figure3-figure supplement 4-source data 1/ponceauC_V238M_invertase_labeled.tif
- __MACOSX/Figure3-figure supplement 4-source data 1/._ponceauC_V238M_invertase_labeled.tif
- Figure3-figure supplement 4-source data 1/ponceauC_V238M_invertase.tif
- __MACOSX/Figure3-figure supplement 4-source data 1/._ponceauC_V238M_invertase.tif
