# Supplementary material for: Evolutionary rescue of phosphomannomutase deficiency in yeast models of human disease
Source: eLife. 2022 Oct 10;11:e79346. doi: 10.7554/eLife.79346 (PMC9578706; doi:10.7554/eLife.79346)
Supplement: Figure 5—source data 1. [file elife-79346-fig5-data1.zip]

Archive with 2 entries (2 files):
- Figure5-source data 1.xlsx
- __MACOSX/._Figure5-source data 1.xlsx
